# Supplementary material for: Genetics Variants in the Epoxygenase Pathway of Arachidonic Metabolism Are Associated with Eicosanoids Levels and the Risk of Diabetic Nephropathy
Source: J Clin Med. 2021 Sep 2;10(17):3980. doi: 10.3390/jcm10173980 (PMC8432556; doi:10.3390/jcm10173980)
Supplement: Supplementary file 1 [file jcm-10-03980-s001.zip]

Archive with 1 entries (1 files):
- jcm-1363132-supplementary.pdf
